# Supplementary material for: Early biochemical and radiographic response after one cycle of [177Lu]Lu-PSMA I&T radioligand therapy in metastatic castration-resistant prostate cancer patients
Source: Eur J Nucl Med Mol Imaging. 2023 Jul 21;50(12):3765–76. doi: 10.1007/s00259-023-06326-w (PMC10547638; doi:10.1007/s00259-023-06326-w)
Supplement: Supplementary file 2 — Supplementary file2 (XLSX 22 kb) [file 259_2023_6326_MOESM2_ESM.xlsx]

## Sheet: _xltb_storage_
XL Toolbox Settings
	export_preset	<?xml version="1.0" encoding="utf-16"?>_x000D_ <Preset xmlns:xsi="http://www.w3.org/2001/XMLSchema-instance" xmlns:xsd="http://www.w3.org/2001/XMLSchema">_x000D_ <Name>Tiff, 1200 dpi, RGB, Transparent canvas</Name>_x000D_ <Dpi>1200</Dpi>_x000D_ <FileType>Tiff</FileType>_x000D_ <ColorSpace>Rgb</ColorSpace>_x000D_ <Transparency>TransparentCanvas</Transparency>_x000D_ <UseColorProfile>false</UseColo…
	export_path	C:\Users\Wojtas\Desktop\Würzburg\PSMA\PSMA RLT\images\WF TLP response.tif

## Sheet: Arkusz1
BIOCHEMICAL FOLLOW-UP	Baseline PSA	PSA after 1. cycle	PSA nadir	PSA nadir after n cycles	PSA response after 1. cycle (relative change to baseline)	Best PSA response (relative change to baseline)	PSA response after 1. cycle (PCWG3)	Best PSA response (PCWG3)	PSA responder after 1. cycle: 1 (PR/CR), non-resp. 0 (SD/PD)	Best PSA responder 1 (PR/CR), non-resp. 0 (SD/PD)	PSA resp after 1. cycle: 1 - PR/SD; 0 - PD	Best PSA resp.: 1 - PR/SD; 0 - PD	PSMA PET FOLLOW-UP	Baseline TLP	TLP after 1. cycle	TLP nadir	TLP nadir after n cycles	TLP response after 1. cycle (relative change to baseline)	Best TLP response (relative change to baseline)	TLP response after 1 cycle	Best TLP response	TLP responder after 1 cycle: 1 (PR/CR), non-resp. 0 (SD/PD)	Best TLP responder: 1 (PR/CR), non-resp. 0 (SD/PD)	TLP resp after 1. cycle: 1 - PR/SD; 0 - PD	Best TLP resp: 1 - PR/SD; 0 - PD		TLP resp. after 2 cycles (relative change)	TLP resp. after 2 cycles: 1 (PR/CR), 0 (SD/PD)		PSMA TUMOR VOLUME	Baseline PSMA TV	PSMA TV after 1. cycle	PSMA TV nadir	PSMA TV response after 1. cycle (relative change to baseline)	Best PSMA TV response (relative change to baseline)	PSMA TV response after 1 cycle	Best PSMA TV response	PSMA TV responder after 1 cycle: 1 (PR/CR), non-resp. 0 (SD/PD)	Best PSMA TV responder: 1 (PR/CR), non-resp. 0 (SD/PD)	PSMA TV resp after 1. cycle: 1 - PR/SD; 0 - PD	Best PSMA TV resp: 1 - PR/SD; 0 - PD		SURVIVAL DATA	Status of observation: complete - 1, censored - 0 (OS)	OS [mo]		Status of observation: complete - 1, censored - 0 (rPFS)	rPFS [mo]
	202	207	21.6	3	0.0247525	-0.893069	SD	PR	0	1	1	1		16683.8	12168.9	338.36	3	-0.270616	-0.979719	SD	PR	0	1	1	1		-0.789229	1			1076	912	84	-0.152416	-0.921933	SD	PR	0	1	1	1			1	18.1333		1	9.56667
	18	22.3	22.3	1	0.238889	0.238889	SD	SD	0	0	1	1		595.97	1628.34	1486.06	2	1.73225	1.49351	PD	PD	0	0	0	0		1.49351	0			92	240	264	1.6087	1.86957	PD	PD	0	0	0	0			0	5.5		0	5
	29.9	22.8	17.1	3	-0.237458	-0.428094	SD	SD	0	0	1	1		270.05	985.65	183.92	4	2.64988	-0.318941	PD	PR	0	1	0	1		0.372598	0			190	141	63	-0.257895	-0.668421	SD	PR	0	1	1	1			1	24.3333		1	23
	33.8	107	107	1	2.16568	2.16568	PD	PD	0	0	0	0		877.18	5027.55	5027.55	1	4.73149	4.73149	PD	PD	0	0	0	0		6.89697	0			145	664	502	3.57931	2.46207	PD	PD	0	0	0	0			1	6.96667		1	4.56667
	242	95.8	48.5	2	-0.604132	-0.799587	PR	PR	1	1	1	1		8402.58	8154.87	5297.52	2	-0.0294802	-0.369536	SD	PR	0	1	1	1		-0.369536	1			484	986	126	1.03719	-0.739669	PD	PR	0	1	0	1			1	34.3333		1	15.9667
	782	1550	1550	1	0.982097	0.982097	PD	PD	0	0	0	0		9306.77	16601.1	16601.1	1	0.783764	0.783764	PD	PD	0	0	0	0		1.31315	0			1053	1749	1749	0.660969	0.660969	PD	PD	0	0	0	0			0	25.2		1	4.1
	1020	1290	1290	1	0.264706	0.264706	PD	PD	0	0	0	0		1849.93	2360.33	2069.1	2	0.275902	0.118475	SD	SD	0	0	1	1		0.118475	0			304	390	354	0.282895	0.164474	SD	SD	0	0	1	1			1	11.3667		1	8.56667
	45.9	30.9	30.9	1	-0.326797	-0.326797	SD	SD	0	0	1	1		3641.06	3398.98	1419.69	2	-0.0664861	-0.610089	SD	PR	0	1	1	1		-0.610089	1			238	145	137	-0.390756	-0.42437	PR	PR	1	1	1	1			1	20.6667		1	7.4
	40.5	59.3	59.3	1	0.464198	0.464198	PD	PD	0	0	0	0		722.02	860.55	0	3	0.191864	-1	SD	CR	0	1	1	1		0.733498	0			45	57	0	0.266667	-1	SD	CR	0	1	1	1			1	24.1		0	11.2667
	93.8	92.7	9.93	5	-0.0117271	-0.894136	SD	PR	0	1	1	1		1637.7	1052.54	254.62	5	-0.357306	-0.844526	PR	PR	1	1	1	1		-0.558405	1			58.5	58	19	-0.00854701	-0.675214	SD	PR	0	1	1	1			1	33.2		1	14.3667
	48.4	25	6.95	3	-0.483471	-0.856405	SD	PR	0	1	1	1		240.5	215.93	0	3	-0.102162	-1	SD	CR	0	1	1	1		-0.924615	1			31.4	30	0	-0.044586	-1	SD	CR	0	1	1	1			0	35.4333		1	14.6667
	0.103	0.069	0.041	2	-0.330097	-0.601942	SD	PR	0	1	1	1		5904	93.87	17.42	6	-0.984101	-0.997049	PR	PR	1	1	1	1		-0.984324	1			377	9.4	5.74	-0.975066	-0.984775	PR	PR	1	1	1	1			0	49.2		1	31.6333
	5.74	5.53	5.53	1	-0.0365854	-0.0365854	SD	SD	0	0	1	1		27.64	152.62	37.3	3	4.52171	0.349493	PD	PD	0	0	0	0		2.73408	0			5	25	6.47	4	0.294	PD	SD	0	0	0	1			0	41.5333		0	7.46667
	89.3	18.3	18.3	1	-0.795073	-0.795073	PR	PR	1	1	1	1		3131.61	3777.62	1764.27	2	0.206287	-0.436625	SD	PR	0	1	1	1		-0.436625	1			172	168	105	-0.0232558	-0.389535	SD	PR	0	1	1	1			1	8.53333		1	6.13333
	181	683	683	1	2.77348	2.77348	PD	PD	0	0	0	0		523.78	658.15	0	2	0.256539	-1	SD	CR	0	1	1	1		-1	1			87	124	0	0.425287	-1	PD	CR	0	1	0	1			1	7.9		1	7.16667
	1020	529	277	2	-0.481373	-0.728431	SD	PR	0	1	1	1		15643.4	4060.5	4060.5	1	-0.740433	-0.740433	PR	PR	1	1	1	1		-0.569647	1			2200	413	413	-0.812273	-0.812273	PR	PR	1	1	1	1			1	8.36667		1	3.6
	411	230	77.1	2	-0.440389	-0.812409	SD	PR	0	1	1	1		12803.7	13092	4812.57	2	0.0225106	-0.624128	SD	PR	0	1	1	1		-0.624128	1			431	454	311	0.0533643	-0.278422	SD	SD	0	0	1	1			1	17.1		1	5.66667
	158	140	140	1	-0.113924	-0.113924	SD	SD	0	0	1	1		20032.2	16384.7	9872.03	2	-0.182079	-0.507191	SD	PR	0	1	1	1		-0.507191	1			1120	900	713	-0.196429	-0.363393	SD	PR	0	1	1	1			1	17.2667		0	4.26667
	3130	914	914	1	-0.707987	-0.707987	PR	PR	1	1	1	1		8356.37	3446.81	2012.26	3	-0.587523	-0.759194	PR	PR	1	1	1	1		0.519659	0			1142	542	360	-0.525394	-0.684764	PR	PR	1	1	1	1			1	9.93333		0	6.9
	134	138	119	2	0.0298507	-0.11194	SD	SD	0	0	1	1		14095.1	7045.35	6764.87	2	-0.500155	-0.520054	PR	PR	1	1	1	1		-0.520054	1			1582	996	956	-0.370417	-0.395702	PR	PR	1	1	1	1			1	7.7		0	4.96667
	174	62.4	7.71	2	-0.641379	-0.95569	PR	PR	1	1	1	1		15303	4122	126.19	3	-0.730641	-0.991754	PR	PR	1	1	1	1		-0.964375	1			946	454	20	-0.520085	-0.978858	PR	PR	1	1	1	1			1	33.0667		0	9.43333
	222	150	99.5	2	-0.324324	-0.551802	SD	PR	0	1	1	1		14770.3	6083.96	3457.66	2	-0.588095	-0.765904	PR	PR	1	1	1	1		-0.765904	1			1892	903	474	-0.522727	-0.749471	PR	PR	1	1	1	1			1	9.66667		1	7.36667
	805	556	349	2	-0.309317	-0.56646	SD	PR	0	1	1	1		12362.5	12501.8	10357.6	3	0.0112655	-0.162175	SD	SD	0	0	1	1		-0.131209	0			1115	1376	1210	0.234081	0.0852018	SD	SD	0	0	1	1			1	22.6667		0	5.8
	223	354	354	1	0.587444	0.587444	PD	PD	0	0	0	0		3931.53	6508.35	6508.35	1	0.655424	0.655424	PD	PD	0	0	0	0		1.01458	0			550	862	862	0.567273	0.567273	PD	PD	0	0	0	0			1	24.3333		1	3.43333
	14.3	0.908	0.908	1	-0.936503	-0.936503	PR	PR	1	1	1	1		342.52	44.12	18.5	4	-0.87119	-0.945989	PR	PR	1	1	1	1		-1	1			29	5	4	-0.827586	-0.862069	PR	PR	1	1	1	1			0	32.3333		1	11
	200	102	86.1	2	-0.49	-0.5695	SD	PR	0	1	1	1		14256.8	3165.88	2353.21	4	-0.777939	-0.834941	PR	PR	1	1	1	1		-0.664814	1			1660	480	480	-0.710843	-0.710843	PR	PR	1	1	1	1			1	17.4		0	8.4
	328	250	186	2	-0.237805	-0.432927	SD	SD	0	0	1	1		7334.56	7633.41	115.59	3	0.0407455	-0.98424	SD	PR	0	1	1	1		-0.911749	1			120	94	7	-0.216667	-0.941667	SD	PR	0	1	1	1			1	27.6333		1	7.83333
	13.8	7.56	6.38	2	-0.452174	-0.537681	SD	PR	0	1	1	1		9606.08	7208.42	2321.29	2	-0.249598	-0.758352	SD	PR	0	1	1	1		-0.758352	1			1061	896	361	-0.155514	-0.659755	SD	PR	0	1	1	1			1	10.9		1	7.7
	1640	625	110	3	-0.618902	-0.932927	PR	PR	1	1	1	1		13438.4	10090	5586.41	3	-0.249164	-0.584296	SD	PR	0	1	1	1		-0.503017	1			1182	977	821	-0.173435	-0.305415	SD	PR	0	1	1	1			1	18.3333		0	7.8
	41.2	96.9	96.9	1	1.35194	1.35194	PD	PD	0	0	0	0		680.67	2715.81	2715.81	1	2.98991	2.98991	PD	PD	0	0	0	0		22.9774	0			47	228	228	3.85106	3.85106	PD	PD	0	0	0	0			1	7.36667		1	3.83333
	44.5	42.6	41.3	2	-0.0426966	-0.0719101	SD	SD	0	0	1	1		371.08	338.18	117	3	-0.0886601	-0.684704	SD	PR	0	1	1	1		-0.314919	1			38	40	17	0.0526316	-0.552632	SD	PR	0	1	1	1			1	18.7		1	12.0333
	5000	5000	5000	1	0	0	SD	SD	0	0	1	1		7889.19	7320.08	5513.22	2	-0.072138	-0.301168	SD	PR	0	1	1	1		-0.301168	1			1105	1052	840	-0.0479638	-0.239819	SD	SD	0	0	1	1			1	6.8		0	4.2
	244	130	130	1	-0.467213	-0.467213	SD	SD	0	0	1	1		7198.69	6878.26	6878.26	1	-0.0445123	-0.0445123	SD	SD	0	0	1	1		0.390989	0			531	673	673	0.26742	0.26742	SD	SD	0	0	1	1			1	8.23333		1	3.53333
	157	88.9	88.9	1	-0.433758	-0.433758	SD	SD	0	0	1	1		1447.57	1246.76	973.16	2	-0.138722	-0.327729	SD	PR	0	1	1	1		-0.327729	1			163	147	164	-0.0981595	0.00613497	SD	SD	0	0	1	1			0	9.1		1	7.3
	8.37	2.04	1.35	2	-0.756272	-0.83871	PR	PR	1	1	1	1		73.95	9.95	0	2	-0.86545	-1	PR	CR	1	1	1	1		-1	1			12	1.91	0	-0.840833	-1	PR	CR	1	1	1	1			0	24.4333		1	21.9333
	64.5	5.61	5.37	2	-0.913023	-0.916744	PR	PR	1	1	1	1		34.1	19.48	2.98	3	-0.428739	-0.91261	PR	PR	1	1	1	1		-0.894135	1			2.98	1.75	0.55	-0.412752	-0.815436	PR	PR	1	1	1	1			0	22.7667		1	12.8
	205	319	319	1	0.556098	0.556098	PD	PD	0	0	0	0		275.31	1312.68	1312.68	1	3.76801	3.76801	PD	PD	0	0	0	0		6.23421	0			43	163	163	2.7907	2.7907	PD	PD	0	0	0	0			1	13		1	3.3
	135	237	237	1	0.755556	0.755556	PD	PD	0	0	0	0		703.43	1192.84	1103.19	2	0.695748	0.568301	PD	PD	0	0	0	0		0.568301	0			110	190	198	0.727273	0.8	PD	PD	0	0	0	0			1	14.4		1	6.73333
	190	308	308	1	0.621053	0.621053	PD	PD	0	0	0	0		1890.03	756.33	756.33	1	-0.599832	-0.599832	PR	PR	1	1	1	1		-0.124987	0			291	153	153	-0.474227	-0.474227	PR	PR	1	1	1	1			1	4.8		1	3.4
	986	699	472	3	-0.291075	-0.521298	SD	PR	0	1	1	1		12394.5	11285.5	11285.5	1	-0.0894683	-0.0894683	SD	SD	0	0	1	1		-0.0733441	0			1208	1464	1464	0.211921	0.211921	SD	SD	0	0	1	1			0	16.8		1	3.53333
